# Supplementary material for: IMP1 suppresses breast tumor growth and metastasis through the regulation of its target mRNAs
Source: Oncotarget. 2016 Feb 17;7(13):15690–702. doi: 10.18632/oncotarget.7464 (PMC4941270; doi:10.18632/oncotarget.7464)
Supplement: Supplementary file 2 [file oncotarget-07-15690-s002.xls]

## Sheet: up-regulated
Column #	Probeset ID	Entrez Gene	Gene Symbol	Gene Title	Ref. Seq Transcript ID	Ratio(I/G)
12007	11727102_a_at	10642	IGF2BP1	insulin-like growth factor 2 mRNA binding protein 1	NM_001160423 /// NM_006546	284.558
14881	11729976_a_at	5799	PTPRN2	protein tyrosine phosphatase, receptor type, N polypeptide 2	NM_002847 /// NM_130842 /// NM_130843	8.67961
4576	11719671_a_at	10231	RCAN2	regulator of calcineurin 2	NM_005822	4.52438
39214	11754309_s_at	5799	PTPRN2	protein tyrosine phosphatase, receptor type, N polypeptide 2	NM_002847 /// NM_130842 /// NM_130843	7.80712
11244	11726339_s_at	4102 /// 4105	MAGEA3 /// MAGEA6	melanoma antigen family A, 3 /// melanoma antigen family A, 6	NM_005362 /// NM_005363 /// NM_175868	5.02673
1384	11716479_s_at	2162	F13A1	coagulation factor XIII, A1 polypeptide	NM_000129	4.62108
11230	11726325_at	51438	MAGEC2	melanoma antigen family C, 2	NM_016249	14.2576
16886	11731981_a_at	84830	C6orf105	chromosome 6 open reading frame 105	NM_001143948 /// NM_032744	6.23694
17993	11733088_at	4094	MAF	v-maf musculoaponeurotic fibrosarcoma oncogene homolog (avian)	NM_001031804 /// NM_005360	2.99255
6556	11721651_at	1003	CDH5	cadherin 5, type 2 (vascular endothelium)	NM_001795	5.40747
36213	11751308_a_at	221662	RBM24	RNA binding motif protein 24	NM_001143941 /// NM_001143942 /// NM_153020	4.69332
26409	11741504_a_at	9315	C5orf13	chromosome 5 open reading frame 13	NM_001142474 /// NM_001142475 /// NM_001142476 /// NM_001142477 /// NM_001142478	2.95472
2254	11717349_a_at	5947	RBP1	retinol binding protein 1, cellular	NM_001130992 /// NM_001130993 /// NM_002899	6.99367
26987	11742082_a_at	197021	LCTL	lactase-like	NM_207338	6.87676
13393	11728488_a_at	9369	NRXN3	neurexin 3	NM_001105250 /// NM_004796 /// NM_138970	3.10669
26411	11741506_x_at	9315	C5orf13	chromosome 5 open reading frame 13	NM_001142474 /// NM_001142475 /// NM_001142476 /// NM_001142477 /// NM_001142478	3.6672
41782	11756877_a_at	2793	GNGT2	guanine nucleotide binding protein (G protein), gamma transducing activity polypeptide	NM_001198754 /// NM_001198755 /// NM_001198756 /// NM_031498	5.50643
42587	11757682_a_at	51700	CYB5R2	cytochrome b5 reductase 2	NM_016229	2.46062
29285	11744380_s_at	1281	COL3A1	collagen, type III, alpha 1	NM_000090	2.38847
31777	11746872_a_at	1277	COL1A1	collagen, type I, alpha 1	NM_000088	2.60516
38871	11753966_a_at	7754	ZNF204P	zinc finger protein 204, pseudogene	NR_002722 /// NR_024553	3.4989
26048	11741143_x_at	50507	NOX4	NADPH oxidase 4	NM_001143836 /// NM_001143837 /// NM_016931 /// NR_026571	3.13681
16824	11731919_a_at	7112	TMPO	thymopoietin	NM_001032283 /// NM_001032284 /// NM_003276	2.27923
13469	11728564_at	219790	RTKN2	rhotekin 2	NM_145307	3.79768
45107	11760202_at	3490	IGFBP7	insulin-like growth factor binding protein 7	NM_001553	3.28203
9963	11725058_a_at	4739	NEDD9	neural precursor cell expressed, developmentally down-regulated 9	NM_001142393 /// NM_006403 /// NM_182966	2.2344
29793	11744888_a_at	4001	LMNB1	lamin B1	NM_001198557 /// NM_005573	2.10847
7158	11722253_a_at	4751	NEK2	NIMA (never in mitosis gene a)-related kinase 2	NM_002497	2.14855
36522	11751617_a_at	57489	ODF2L	outer dense fiber of sperm tails 2-like	NM_001007022 /// NM_001184765 /// NM_001184766 /// NM_020729	2.07997
39024	11754119_a_at	5328	PLAU	plasminogen activator, urokinase	NM_001145031 /// NM_002658	2.53933
38159	11753254_a_at	151246	SGOL2	shugoshin-like 2 (S. pombe)	NM_001160033 /// NM_001160046 /// NM_152524	2.07532
3860	11718955_a_at	54751	FBLIM1	filamin binding LIM protein 1	NM_001024215 /// NM_001024216 /// NM_017556	2.37056
13777	11728872_a_at	221662	RBM24	RNA binding motif protein 24	NM_001143941 /// NM_001143942 /// NM_153020	2.73701
19628	11734723_at	10085	EDIL3	EGF-like repeats and discoidin I-like domains 3	NM_005711	2.16859
367	11715462_x_at	4069	LYZ	lysozyme	NM_000239	2.08936
34561	11749656_a_at	9824	ARHGAP11A	Rho GTPase activating protein 11A	NM_014783 /// NM_199357	2.05351
39001	11754096_x_at	6876	TAGLN	transgelin	NM_001001522 /// NM_003186	6.21933
12352	11727447_a_at	81849	ST6GALNAC5	ST6 (alpha-N-acetyl-neuraminyl-2,3-beta-galactosyl-1,3)-N-acetylgalactosaminide alpha-2	NM_030965	2.18404
8470	11723565_a_at	1058	CENPA	centromere protein A	NM_001042426 /// NM_001809	2.20225
11301	11726396_x_at	3730	KAL1	Kallmann syndrome 1 sequence	NM_000216	3.53632
38790	11753885_a_at	1432	MAPK14	mitogen-activated protein kinase 14	NM_001315 /// NM_139012 /// NM_139013 /// NM_139014	2.48942
27143	11742238_a_at	55789	DEPDC1B	DEP domain containing 1B	NM_001145208 /// NM_018369	2.28864
6426	11721521_at	23390	ZDHHC17	zinc finger, DHHC-type containing 17	NM_015336	2.0214
38685	11753780_x_at	4751	NEK2	NIMA (never in mitosis gene a)-related kinase 2	NM_002497	2.28075
33595	11748690_a_at	2146	EZH2	enhancer of zeste homolog 2 (Drosophila)	NM_004456 /// NM_152998	2.1752
9386	11724481_a_at	9315	C5orf13	chromosome 5 open reading frame 13	NM_001142474 /// NM_001142475 /// NM_001142476 /// NM_001142477 /// NM_001142478	3.31723
40641	11755736_a_at	50507	NOX4	NADPH oxidase 4	NM_001143836 /// NM_001143837 /// NM_016931 /// NR_026571	2.71801
39000	11754095_a_at	6876	TAGLN	transgelin	NM_001001522 /// NM_003186	5.13402
18369	11733464_at	7498	XDH	xanthine dehydrogenase	NM_000379	2.12264
40704	11755799_a_at	7075	TIE1	tyrosine kinase with immunoglobulin-like and EGF-like domains 1	NM_005424	7.71313
823	11715918_s_at	100133941	CD24	CD24 molecule	NM_013230	6.97924
35347	11750442_s_at	4001 /// 63935	LMNB1 /// PCIF1	lamin B1 /// PDX1 C-terminal inhibiting factor 1	NM_001198557 /// NM_005573 /// NM_022104	2.37428
38735	11753830_a_at	10962	MLLT11	myeloid/lymphoid or mixed-lineage leukemia (trithorax homolog, Drosophila); translocate	NM_006818	2.23095
9962	11725057_s_at	4739	NEDD9	neural precursor cell expressed, developmentally down-regulated 9	NM_001142393 /// NM_006403 /// NM_182966	2.5973
40624	11755719_a_at	10962	MLLT11	myeloid/lymphoid or mixed-lineage leukemia (trithorax homolog, Drosophila); translocate	NM_006818	4.0352
34185	11749280_a_at	10486	CAP2	CAP, adenylate cyclase-associated protein, 2 (yeast)	NM_006366	5.20573
261	11715356_x_at	1278	COL1A2	collagen, type I, alpha 2	NM_000089	4.03965
33219	11748314_a_at	991	CDC20	cell division cycle 20 homolog (S. cerevisiae)	NM_001255	2.2382
8776	11723871_a_at	1794	DOCK2	dedicator of cytokinesis 2	NM_004946	2.2573
1461	11716556_a_at	7145	TNS1	tensin 1	NM_022648	2.89004
43071	11758166_s_at	3730	KAL1	Kallmann syndrome 1 sequence	NM_000216	3.34431
17360	11732455_at	3772	KCNJ15	potassium inwardly-rectifying channel, subfamily J, member 15	NM_002243 /// NM_170736 /// NM_170737	2.71114
4547	11719642_at	1040	CDS1	CDP-diacylglycerol synthase (phosphatidate cytidylyltransferase) 1	NM_001263	3.06551
41824	11756919_a_at	10486	CAP2	CAP, adenylate cyclase-associated protein, 2 (yeast)	NM_006366	3.44196
32840	11747935_a_at	3371	TNC	tenascin C	NM_002160	3.19707
2059	11717154_a_at	5328	PLAU	plasminogen activator, urokinase	NM_001145031 /// NM_002658	3.05049
11374	11726469_s_at	55765	C1orf106	chromosome 1 open reading frame 106	NM_001142569 /// NM_018265	5.34022
12821	11727916_a_at	1058	CENPA	centromere protein A	NM_001042426 /// NM_001809	2.24349
20231	11735326_at	22989	MYH15	myosin, heavy chain 15	NM_014981	3.79708
7915	11723010_a_at	10112	KIF20A	kinesin family member 20A	NM_005733	2.48063
21151	11736246_a_at	347902	AMIGO2	adhesion molecule with Ig-like domain 2	NM_001143668 /// NM_181847	3.61546
19131	11734226_a_at	22998	LIMCH1	LIM and calponin homology domains 1	NM_001112717 /// NM_001112718 /// NM_001112719 /// NM_001112720 /// NM_014988	3.09644
35346	11750441_a_at	4001	LMNB1	lamin B1	NM_001198557 /// NM_005573	2.35777
5346	11720441_x_at	25903	OLFML2B	olfactomedin-like 2B	NM_015441	3.63405
31464	11746559_a_at	10486	CAP2	CAP, adenylate cyclase-associated protein, 2 (yeast)	NM_006366	4.82661
6047	11721142_a_at	4288	MKI67	antigen identified by monoclonal antibody Ki-67	NM_001145966 /// NM_002417	2.033
14845	11729940_x_at	148534	TMEM56	transmembrane protein 56	NM_152487	3.92453
839	11715934_s_at	6876	TAGLN	transgelin	NM_001001522 /// NM_003186	7.72615
359	11715454_at	3814	KISS1	KiSS-1 metastasis-suppressor	NM_002256	10.2847
39829	11754924_s_at	84830	C6orf105	chromosome 6 open reading frame 105	NM_001143948 /// NM_032744	4.99237
36252	11751347_a_at	2332	FMR1	fragile X mental retardation 1	NM_001185075 /// NM_001185076 /// NM_001185081 /// NM_001185082 /// NM_002024	2.05783
41538	11756633_a_at	22998	LIMCH1	LIM and calponin homology domains 1	NM_001112717 /// NM_001112718 /// NM_001112719 /// NM_001112720 /// NM_014988	2.84285
3302	11718397_s_at	3725	JUN	jun proto-oncogene	NM_002228	3.12572
9163	11724258_a_at	143662	MUC15	mucin 15, cell surface associated	NM_001135091 /// NM_001135092 /// NM_145650	4.10303
31604	11746699_x_at	6876	TAGLN	transgelin	NM_001001522 /// NM_003186	8.36016
39014	11754109_s_at	332	BIRC5	baculoviral IAP repeat-containing 5	NM_001012270 /// NM_001012271 /// NM_001168	2.01497
22239	11737334_a_at	347902	AMIGO2	adhesion molecule with Ig-like domain 2	NM_001143668 /// NM_181847	3.67552
34827	11749922_x_at	6876	TAGLN	transgelin	NM_001001522 /// NM_003186	5.84965
38532	11753627_x_at	6876	TAGLN	transgelin	NM_001001522 /// NM_003186	4.26093
17501	11732596_a_at	284266	SIGLEC15	sialic acid binding Ig-like lectin 15	NM_213602	3.09463
35452	11750547_a_at	79623	GALNT14	UDP-N-acetyl-alpha-D-galactosamine:polypeptide N-acetylgalactosaminyltransferase 14 (Ga	NM_024572	2.416
15555	11730650_at	63982	ANO3	anoctamin 3	NM_031418	4.31267
19130	11734225_x_at	22998	LIMCH1	LIM and calponin homology domains 1	NM_001112717 /// NM_001112718 /// NM_001112719 /// NM_001112720 /// NM_014988	2.62635
5345	11720440_at	25903	OLFML2B	olfactomedin-like 2B	NM_015441	2.92049
15912	11731007_a_at	55320	C14orf106	chromosome 14 open reading frame 106	NM_018353	2.06239
13510	11728605_s_at	3987 /// 96626	LIMS1 /// LIMS3	LIM and senescent cell antigen-like domains 1 /// LIM and senescent cell antigen-like d	NM_001193482 /// NM_001193483 /// NM_001193484 /// NM_001193485 /// NM_001193488	2.63423
25380	11740475_x_at	50507	NOX4	NADPH oxidase 4	NM_001143836 /// NM_001143837 /// NM_016931 /// NR_026571	4.01563
14126	11729221_a_at	3290	HSD11B1	hydroxysteroid (11-beta) dehydrogenase 1	NM_005525 /// NM_181755	6.03436
10398	11725493_s_at	340542	BEX5	brain expressed, X-linked 5	NM_001012978 /// NM_001159560	4.88304
29642	11744737_a_at	219790	RTKN2	rhotekin 2	NM_145307	2.07523
17898	11732993_a_at	5999	RGS4	regulator of G-protein signaling 4	NM_001102445 /// NM_001113380 /// NM_001113381 /// NM_005613	3.9995
10846	11725941_at	7477	WNT7B	wingless-type MMTV integration site family, member 7B	NM_058238	4.04946
259	11715354_a_at	1278	COL1A2	collagen, type I, alpha 2	NM_000089	3.13049
8061	11723156_a_at	4046	LSP1	lymphocyte-specific protein 1	NM_001013253 /// NM_001013254 /// NM_001013255 /// NM_002339	3.23799
44036	11759131_at	8969	HIST1H2AG	histone cluster 1, H2ag	NM_021064	2.26017
18229	11733324_x_at	9980	DOPEY2	dopey family member 2	NM_005128	2.77645
18569	11733664_x_at	9824	ARHGAP11A	Rho GTPase activating protein 11A	NM_014783 /// NM_199357	2.10265
13778	11728873_s_at	221662	RBM24	RNA binding motif protein 24	NM_001143941 /// NM_001143942 /// NM_153020	3.98843
3274	11718369_a_at	79623	GALNT14	UDP-N-acetyl-alpha-D-galactosamine:polypeptide N-acetylgalactosaminyltransferase 14 (Ga	NM_024572	2.52736
8404	11723499_a_at	255738	PCSK9	proprotein convertase subtilisin/kexin type 9	NM_174936	3.20977
14880	11729975_a_at	5799	PTPRN2	protein tyrosine phosphatase, receptor type, N polypeptide 2	NM_002847 /// NM_130842 /// NM_130843	2.15047
38963	11754058_a_at	6678	SPARC	secreted protein, acidic, cysteine-rich (osteonectin)	NM_003118	2.62537
33340	11748435_a_at	10486	CAP2	CAP, adenylate cyclase-associated protein, 2 (yeast)	NM_006366	4.18147
7730	11722825_at	64151	NCAPG	non-SMC condensin I complex, subunit G	NM_022346	2.50441
9162	11724257_a_at	143662	MUC15	mucin 15, cell surface associated	NM_001135091 /// NM_001135092 /// NM_145650	4.27033
21590	11736685_a_at	2250	FGF5	fibroblast growth factor 5	NM_004464 /// NM_033143	2.04842
48462	11763557_x_at	28638 /// 28639	TRBC1 /// TRBC2	T cell receptor beta constant 1 /// T cell receptor beta constant 2	---	11.4569
26477	11741572_a_at	5999	RGS4	regulator of G-protein signaling 4	NM_001102445 /// NM_001113380 /// NM_001113381 /// NM_005613	5.55906
16793	11731888_a_at	9928	KIF14	kinesin family member 14	NM_014875	2.60042
16026	11731121_s_at	79805	VASH2	vasohibin 2	NM_001136474 /// NM_001136475 /// NM_024749	2.87121
25412	11740507_a_at	23092	ARHGAP26	Rho GTPase activating protein 26	NM_001135608 /// NM_015071	2.99065
48490	11763585_s_at	7112	TMPO	thymopoietin	NM_001032283 /// NM_001032284 /// NM_003276	2.20624
23082	11738177_s_at	579	NKX3-2	NK3 homeobox 2	NM_001189	2.20705
10917	11726012_a_at	84962	JUB	jub, ajuba homolog (Xenopus laevis)	NM_032876 /// NM_198086	2.12393
	Suppl.Table 2 Genes are up_regulated in xenograft tumors in responding to IMP1 expression
