# Supplementary material for: IMP1 suppresses breast tumor growth and metastasis through the regulation of its target mRNAs
Source: Oncotarget. 2016 Feb 17;7(13):15690–702. doi: 10.18632/oncotarget.7464 (PMC4941270; doi:10.18632/oncotarget.7464)
Supplement: Supplementary file 3 [file oncotarget-07-15690-s003.xls]

## Sheet: down-regulated
Column #	Probeset ID	Entrez Gene	Gene Symbol	Gene Title	RefSeq Transcript ID	Ratio(I/G)
41938	11757033_a_at	3598	IL13RA2	interleukin 13 receptor, alpha 2	NM_000640	0.0378822
2386	11717481_s_at	60681	FKBP10	FK506 binding protein 10, 65 kDa	NM_021939	0.0958638
42356	11757451_x_at	60681	FKBP10	FK506 binding protein 10, 65 kDa	NM_021939	0.176001
8428	11723523_x_at	5047	PAEP	progestagen-associated endometrial protein	NM_001018049 /// NM_002571	0.148002
8427	11723522_a_at	5047	PAEP	progestagen-associated endometrial protein	NM_001018049 /// NM_002571	0.146714
3135	11718230_a_at	3134	HLA-F	major histocompatibility complex, class I, F	NM_001098478 /// NM_001098479 /// NM_018950	0.259666
19435	11734530_x_at	3134	HLA-F	major histocompatibility complex, class I, F	NM_001098478 /// NM_001098479 /// NM_018950	0.264027
3136	11718231_x_at	3134	HLA-F	major histocompatibility complex, class I, F	NM_001098478 /// NM_001098479 /// NM_018950	0.267546
43987	11759082_at	1638	DCT	dopachrome tautomerase (dopachrome delta-isomerase, tyrosine-related protein 2)	NM_001129889 /// NM_001922	0.106349
43458	11758553_s_at	1638	DCT	dopachrome tautomerase (dopachrome delta-isomerase, tyrosine-related protein 2)	NM_001129889 /// NM_001922	0.313273
18265	11733360_x_at	6563	SLC14A1	solute carrier family 14 (urea transporter), member 1 (Kidd blood group)	NM_001128588 /// NM_001146036 /// NM_001146037 /// NM_015865	0.284529
42215	11757310_s_at	26022	TMEM98	transmembrane protein 98	NM_001033504 /// NM_015544	0.233155
47438	11762533_a_at	5906	RAP1A	RAP1A, member of RAS oncogene family	NM_001010935 /// NM_002884	0.0340786
27605	11742700_s_at	715	C1R	complement component 1, r subcomponent	NM_001733	0.0552156
42918	11758013_s_at	56892	C8orf4	chromosome 8 open reading frame 4	NM_020130	0.135027
24692	11739787_a_at	3481 /// 723961	IGF2 /// INS-IGF2	insulin-like growth factor 2 (somatomedin A) /// INS-IGF2 readthrough transcript	NM_000612 /// NM_001007139 /// NM_001042376 /// NM_001127598 /// NR_003512	0.136308
43532	11758627_s_at	445	ASS1	argininosuccinate synthase 1	NM_000050 /// NM_054012	0.125791
19176	11734271_a_at	1016	CDH18	cadherin 18, type 2	NM_001167667 /// NM_004934	0.378336
1281	11716376_at	5104	SERPINA5	serpin peptidase inhibitor, clade A (alpha-1 antiproteinase, antitrypsin), member 5	NM_000624	0.1814
70	11715165_at	56521	DNAJC12	DnaJ (Hsp40) homolog, subfamily C, member 12	NM_021800 /// NM_201262	0.193364
17775	11732870_a_at	834	CASP1	caspase 1, apoptosis-related cysteine peptidase (interleukin 1, beta, convertase)	NM_001223 /// NM_033292 /// NM_033293 /// NM_033294 /// NM_033295	0.150944
49053	11764148_at	---	---	---	---	0.220558
12875	11727970_a_at	6563	SLC14A1	solute carrier family 14 (urea transporter), member 1 (Kidd blood group)	NM_001128588 /// NM_001146036 /// NM_001146037 /// NM_015865	0.296532
40908	11756003_x_at	3481 /// 723961	IGF2 /// INS-IGF2	insulin-like growth factor 2 (somatomedin A) /// INS-IGF2 readthrough transcript	NM_000612 /// NM_001007139 /// NM_001042376 /// NM_001127598 /// NR_003512	0.127207
28211	11743306_at	85462	FHDC1	FH2 domain containing 1	NM_033393	0.429705
47421	11762516_at	3915	LAMC1	laminin, gamma 1 (formerly LAMB2)	NM_002293	0.311074
14849	11729944_at	338707	B4GALNT4	beta-1,4-N-acetyl-galactosaminyl transferase 4	NM_178537	0.408645
16186	11731281_a_at	4772	NFATC1	nuclear factor of activated T-cells, cytoplasmic, calcineurin-dependent 1	NM_006162 /// NM_172387 /// NM_172388 /// NM_172389 /// NM_172390	0.426143
8942	11724037_at	5743	PTGS2	prostaglandin-endoperoxide synthase 2 (prostaglandin G/H synthase and cyclooxygenase)	NM_000963	0.0320996
6207	11721302_a_at	9976	CLEC2B	C-type lectin domain family 2, member B	NM_005127	0.265914
38820	11753915_a_at	23231	SEL1L3	sel-1 suppressor of lin-12-like 3 (C. elegans)	NM_015187	0.412801
44909	11760004_at	---	---	---	---	0.20047
29874	11744969_a_at	89932	PAPLN	papilin, proteoglycan-like sulfated glycoprotein	NM_173462	0.158091
43138	11758233_s_at	8876	VNN1	vanin 1	NM_004666	0.110121
39701	11754796_a_at	28232	SLCO3A1	solute carrier organic anion transporter family, member 3A1	NM_001145044 /// NM_013272	0.397983
44227	11759322_at	604	BCL6	B-cell CLL/lymphoma 6	NM_001130845 /// NM_001134738 /// NM_001706	0.208229
27606	11742701_x_at	715	C1R	complement component 1, r subcomponent	NM_001733	0.102097
8941	11724036_a_at	5743	PTGS2	prostaglandin-endoperoxide synthase 2 (prostaglandin G/H synthase and cyclooxygenase)	NM_000963	0.0558823
27604	11742699_a_at	715	C1R	complement component 1, r subcomponent	NM_001733	0.0932644
34498	11749593_a_at	5507	PPP1R3C	protein phosphatase 1, regulatory (inhibitor) subunit 3C	NM_005398	0.408277
2728	11717823_s_at	7127	TNFAIP2	tumor necrosis factor, alpha-induced protein 2	NM_006291	0.346782
45198	11760293_at	6648	SOD2	superoxide dismutase 2, mitochondrial	NM_000636 /// NM_001024465 /// NM_001024466	0.285828
38878	11753973_x_at	4582	MUC1	mucin 1, cell surface associated	NM_001018016 /// NM_001018017 /// NM_001044390 /// NM_001044391 /// NM_001044392	0.424227
6208	11721303_at	9976	CLEC2B	C-type lectin domain family 2, member B	NM_005127	0.208331
298	11715393_a_at	718	C3	complement component 3	NM_000064	0.104943
28041	11743136_x_at	1052	CEBPD	CCAAT/enhancer binding protein (C/EBP), delta	NM_005195	0.104658
39431	11754526_a_at	9536	PTGES	prostaglandin E synthase	NM_004878	0.186251
41927	11757022_x_at	7980	TFPI2	tissue factor pathway inhibitor 2	NM_006528	0.169815
23789	11738884_x_at	834	CASP1	caspase 1, apoptosis-related cysteine peptidase (interleukin 1, beta, convertase)	NM_001223 /// NM_033292 /// NM_033293 /// NM_033294 /// NM_033295	0.193623
35441	11750536_x_at	4582	MUC1	mucin 1, cell surface associated	NM_001018016 /// NM_001018017 /// NM_001044390 /// NM_001044391 /// NM_001044392	0.352589
10154	11725249_at	4065	LY75	lymphocyte antigen 75	NM_002349	0.316553
671	11715766_a_at	1843	DUSP1	dual specificity phosphatase 1	NM_004417	0.212362
2480	11717575_at	5507	PPP1R3C	protein phosphatase 1, regulatory (inhibitor) subunit 3C	NM_005398	0.353487
2073	11717168_a_at	5187	PER1	period homolog 1 (Drosophila)	NM_002616	0.275304
16627	11731722_a_at	221	ALDH3B1	aldehyde dehydrogenase 3 family, member B1	NM_000694 /// NM_001030010 /// NM_001161473	0.35308
29909	11745004_x_at	84525	HOPX	HOP homeobox	NM_001145459 /// NM_001145460 /// NM_032495 /// NM_139211 /// NM_139212	0.0425726
2120	11717215_a_at	10079	ATP9A	ATPase, class II, type 9A	NM_006045	0.301478
48934	11764029_at	1052	CEBPD	CCAAT/enhancer binding protein (C/EBP), delta	NM_005195	0.153662
28040	11743135_s_at	1052	CEBPD	CCAAT/enhancer binding protein (C/EBP), delta	NM_005195	0.104545
42418	11757513_at	64332	NFKBIZ	nuclear factor of kappa light polypeptide gene enhancer in B-cells inhibitor, zeta	NM_001005474 /// NM_031419	0.33198
9279	11724374_at	10538	BATF	basic leucine zipper transcription factor, ATF-like	NM_006399	0.246452
39429	11754524_x_at	7980	TFPI2	tissue factor pathway inhibitor 2	NM_006528	0.189557
4935	11720030_a_at	7857	SCG2	secretogranin II	NM_003469	0.184049
596	11715691_s_at	7538	ZFP36	zinc finger protein 36, C3H type, homolog (mouse)	NM_003407	0.356321
11241	11726336_a_at	54675	CRLS1	cardiolipin synthase 1	NM_001127458 /// NM_019095	0.493489
1535	11716630_a_at	51129	ANGPTL4	angiopoietin-like 4	NM_001039667 /// NM_139314	0.183461
35458	11750553_x_at	834	CASP1	caspase 1, apoptosis-related cysteine peptidase (interleukin 1, beta, convertase)	NM_001223 /// NM_033292 /// NM_033293 /// NM_033294 /// NM_033295	0.269633
39103	11754198_at	79686	C14orf139	chromosome 14 open reading frame 139	NR_026779	0.335103
7756	11722851_at	330	BIRC3	baculoviral IAP repeat-containing 3	NM_001165 /// NM_182962	0.203899
23271	11738366_x_at	4582	MUC1	mucin 1, cell surface associated	NM_001018016 /// NM_001018017 /// NM_001044390 /// NM_001044391 /// NM_001044392	0.459485
30063	11745158_x_at	4582	MUC1	mucin 1, cell surface associated	NM_001018016 /// NM_001018017 /// NM_001044390 /// NM_001044391 /// NM_001044392	0.310269
37774	11752869_s_at	1052	CEBPD	CCAAT/enhancer binding protein (C/EBP), delta	NM_005195	0.0949924
1395	11716490_a_at	12	SERPINA3	serpin peptidase inhibitor, clade A (alpha-1 antiproteinase, antitrypsin), member 3	NM_001085	0.0208862
28865	11743960_a_at	9123	SLC16A3	solute carrier family 16, member 3 (monocarboxylic acid transporter 4)	NM_001042422 /// NM_001042423 /// NM_004207	0.420419
1570	11716665_s_at	9518	GDF15	growth differentiation factor 15	NM_004864	0.35916
5852	11720947_x_at	771	CA12	carbonic anhydrase XII	NM_001218 /// NM_206925	0.271802
18630	11733725_a_at	629	CFB	complement factor B	NM_001710	0.096132
38545	11753640_x_at	4582	MUC1	mucin 1, cell surface associated	NM_001018016 /// NM_001018017 /// NM_001044390 /// NM_001044391 /// NM_001044392	0.362516
47454	11762549_at	79772	MCTP1	multiple C2 domains, transmembrane 1	NM_001002796 /// NM_024717	0.471713
11961	11727056_s_at	3053	SERPIND1	serpin peptidase inhibitor, clade D (heparin cofactor), member 1	NM_000185	0.210278
1396	11716491_s_at	12	SERPINA3	serpin peptidase inhibitor, clade A (alpha-1 antiproteinase, antitrypsin), member 3	NM_001085	0.0268648
48935	11764030_x_at	1052	CEBPD	CCAAT/enhancer binding protein (C/EBP), delta	NM_005195	0.171319
44214	11759309_a_at	25992	SNED1	sushi, nidogen and EGF-like domains 1	NM_001080437	0.388878
35457	11750552_s_at	114769 /// 834	CARD16 /// CASP1	caspase recruitment domain family, member 16 /// caspase 1, apoptosis-related cysteine	NM_001017534 /// NM_001223 /// NM_033292 /// NM_033293 /// NM_033294 /// NM_033295	0.283557
13027	11728122_a_at	10149	GPR64	G protein-coupled receptor 64	NM_001079858 /// NM_001079859 /// NM_001079860 /// NM_001184833 /// NM_001184834	0.0711847
17623	11732718_at	2069	EREG	epiregulin	NM_001432	0.397093
42183	11757278_x_at	445	ASS1	argininosuccinate synthase 1	NM_000050 /// NM_054012	0.226594
18347	11733442_x_at	6288	SAA1	serum amyloid A1	NM_000331 /// NM_001178006 /// NM_199161	0.0250482
28853	11743948_at	654	BMP6	bone morphogenetic protein 6	NM_001718	0.230454
1744	11716839_a_at	51655	RASD1	RAS, dexamethasone-induced 1	NM_016084	0.344084
10237	11725332_a_at	1514	CTSL1	cathepsin L1	NM_001912 /// NM_145918	0.317371
4804	11719899_at	387763	C11orf96	chromosome 11 open reading frame 96	NM_001145033	0.160396
6782	11721877_s_at	4494	MT1F	metallothionein 1F	NM_005949	0.498412
27982	11743077_s_at	1051	CEBPB	CCAAT/enhancer binding protein (C/EBP), beta	NM_005194	0.375743
37898	11752993_a_at	1843	DUSP1	dual specificity phosphatase 1	NM_004417	0.185605
43077	11758172_s_at	28232	SLCO3A1	solute carrier organic anion transporter family, member 3A1	NM_001145044 /// NM_013272	0.473728
5044	11720139_a_at	128434	VSTM2L	V-set and transmembrane domain containing 2 like	NM_080607	0.223898
8309	11723404_at	10891	PPARGC1A	peroxisome proliferator-activated receptor gamma, coactivator 1 alpha	NM_013261	0.33847
20935	11736030_a_at	9123	SLC16A3	solute carrier family 16, member 3 (monocarboxylic acid transporter 4)	NM_001042422 /// NM_001042423 /// NM_004207	0.422909
	Suppl. Table 3 Genes are down_regulated in xenograft tumors in responding to IMP1 expression
